# Supplementary material for: Ancient DNA of Phoenician remains indicates discontinuity in the settlement history of Ibiza
Source: Sci Rep. 2018 Dec 4;8:17567. doi: 10.1038/s41598-018-35667-y (PMC6279797; doi:10.1038/s41598-018-35667-y)
Supplement: Supplementary file 1 — Supplementary Tables [file 41598_2018_35667_MOESM1_ESM.xlsx]

## Sheet: S Table 1
Table S1: Sample information for all complete mitogenomes generated in this study.
SampleID	Haplogroup	Site/Source Info	Age/Date	Coverage	Mean Depth	Contamination	Not_Found_Polys	Found_Polys	Remaining_Polys	Input_Sample
Car256	L2c	Ibiza	Modern	-	-	-	93G 198T	73G 146C 150T 152C 182T 195C 263G 325T 680C 709A 750G 769A 1018A 1438G 1442A 2332T 2416C 2706G 3200A 3594T 4104G 4769G 7028T 7256T 7521A 7624A 8206A 8701G 8860G 9221G 9540C 10115C 10398G 10873C 11719A 11944C 12236A 12705T 13590A 13650T 13928C 13958C 14766T 15110A 15217A 15301A 15326G 15849T 16223T 16278T 16311C! 16390A	310.1C 514d 515d 4050T 5082C 8274T 12771A 15310C 16177G 16519C	73G 146C 150T 152C 182T 195C 263G 310.1C 325T 514d 515d 680C 709A 750G 769A 1018A 1438G 1442A 2332T 2416C 2706G 3200A 3594T 4050T 4104G 4769G 5082C 7028T 7256T 7521A 7624A 8206A 8274T 8701G 8860G 9221G 9540C 10115C 10398G 10873C 11719A 11944C 12236A 12705T 12771A 13590A 13650T 13928C 13958C 14766T 15110A 15217A 15301A 15310C 15326G 15849T 16177G 16223T 16278T 16390A 16519C
Eiv004	I1a1	Ibiza	Modern	-	-	-	455.1T 573.XC 9947A 10034C 10238C 10398G 10915C 12501A 12705T 13780G 14766T 15043A	73G 199C 203A 204C 250C 263G 750G 1438G 1719A 2706G 3447G 3990T 4529T 4769G 6734A 7028T 8251A 8616T 8860G 9966A! 11719A 15326G 15924G 16129A 16172C 16223T 16311C 16391A	310.1C 451.1T 567.1CCCCC 5460A 6755A 7389C 11251G 11812G 13368A 13965C 14233G 14687G 16278T 16519C	73G 199C 203A 204C 250C 263G 310.1C 451.1T 567.1CCCCC 750G 1438G 1719A 2706G 3447G 3990T 4529T 4769G 5460A 6734A 6755A 7028T 7389C 8251A 8616T 8860G 11251G 11719A 11812G 13368A 13965C 14233G 14687G 15326G 15924G 16129A 16172C 16223T 16278T 16311C 16391A 16519C
Eiv005	H7	Ibiza	Modern	-	-	-		263G 750G 1438G 4769G 4793G 8860G 15326G	302.1C 310.1C 6827C 12630A 16260T 16519C	263G 302.1C 310.1C 750G 1438G 4769G 4793G 6827C 8860G 12630A 15326G 16260T 16519C
Eiv006	T1	Ibiza	Modern	-	-	-	73G 709A 1888A 15452A 15607G 15928A 16126C 16163G 16189C 16294T	263G 750G 1438G 2706G 4216C 4769G 4917G 7028T 8697A 8860G 10463C 11251G 11719A 12633A 13368A 14766T 14905A 15326G	310.1C 5894.1C 16311C	263G 310.1C 750G 1438G 2706G 4216C 4769G 4917G 5894.1C 7028T 8697A 8860G 10463C 11251G 11719A 12633A 13368A 14766T 14905A 15326G 16311C
Eiv007	T2a1a	Ibiza	Modern	-	-	-	1888A	73G 263G 709A 750G 1438G 2706G 2850C 4216C 4769G 4917G 7022C 7028T 8697A 8860G 10463C 11251G 11719A 11812G 13368A 13965C 14233G 14687G 14766T 14905A 15326G 15452A 15607G 15928A 16126C 16294T 16296T	310.1C 1719A 16519C	73G 263G 310.1C 709A 750G 1438G 1719A 2706G 2850C 4216C 4769G 4917G 7022C 7028T 8697A 8860G 10463C 11251G 11719A 11812G 13368A 13965C 14233G 14687G 14766T 14905A 15326G 15452A 15607G 15928A 16126C 16294T 16296T 16519C
Eiv008	V	Ibiza	Modern	-	-	-		72C 263G 750G 1438G 2706G 4580A 4769G 7028T 8860G 15326G 15904T 16298C	302.1C 310.1C 2308G 6182A 15936T 16519C	72C 263G 302.1C 310.1C 750G 1438G 2308G 2706G 4580A 4769G 6182A 7028T 8860G 15326G 15904T 15936T 16298C 16519C
Eiv009	T2b28	Ibiza	Modern	-	-	-	1888A 11914A	73G 263G 709A 750G 930A 1438G 2706G 4216C 4769G 4917G 5147A 7028T 8697A 8860G 10463C 11176A 11251G 11719A 11812G 13368A 14233G 14766T 14905A 15326G 15452A 15607G 15928A 16126C 16294T 16296T 16304C	146C 199C 310.1C 13326C 16519C	73G 146C 199C 263G 310.1C 709A 750G 930A 1438G 2706G 4216C 4769G 4917G 5147A 7028T 8697A 8860G 10463C 11176A 11251G 11719A 11812G 13326C 13368A 14233G 14766T 14905A 15326G 15452A 15607G 15928A 16126C 16294T 16296T 16304C 16519C
Eiv010	U2d	Ibiza	Modern	-	-	-		73G 152C 199C 263G! 471C 750G 1438G 1700C 1811G 2706G 4025T 4769G 7028T 8860G 8938G 11467G 11719A 11893G 12308G 12372A 14766T 14926G 15326G 16051G 16189C 16234T 16294T	302.1CC 310.1C 513.1GCAC 709A 930A 4164G 6503G 10343T 11812C 11890G 12127A 16183C 16266T 16519C 16525G	73G 152C 199C 302.1CC 310.1C 471C 513.1GCAC 709A 750G 930A 1438G 1700C 1811G 2706G 4025T 4164G 4769G 6503G 7028T 8860G 8938G 10343T 11467G 11719A 11812C 11890G 11893G 12127A 12308G 12372A 14766T 14926G 15326G 16051G 16183C 16189C 16234T 16266T 16294T 16519C 16525G
Eiv011	T2a1a	Ibiza	Modern	-	-	-	1888A	73G 263G 709A 750G 1438G 2706G 2850C 4216C 4769G 4917G 7022C 7028T 8697A 8860G 10463C 11251G 11719A 11812G 13368A 13965C 14233G 14687G 14766T 14905A 15326G 15452A 15607G 15928A 16126C 16294T 16296T	310.1C 1719A 16519C	73G 263G 310.1C 709A 750G 1438G 1719A 2706G 2850C 4216C 4769G 4917G 7022C 7028T 8697A 8860G 10463C 11251G 11719A 11812G 13368A 13965C 14233G 14687G 14766T 14905A 15326G 15452A 15607G 15928A 16126C 16294T 16296T 16519C
Eiv012	H13b1+200	Ibiza	Modern	-	-	-	16362C	200G 263G 750G 1438G 4107T 4769G 8860G 11485C 14872T 15326G 16261T	302.1CC 310.1C 720C 16048A 16519C	200G 263G 302.1CC 310.1C 720C 750G 1438G 4107T 4769G 8860G 11485C 14872T 15326G 16048A 16261T 16519C
Eiv013	T2b28	Ibiza	Modern	-	-	-	1888A 11914A	73G 263G 709A 750G 930A 1438G 2706G 4216C 4769G 4917G 5147A 7028T 8697A 8860G 10463C 11176A 11251G 11719A 11812G 13368A 14233G 14766T 14905A 15326G 15452A 15607G 15928A 16126C 16294T 16296T 16304C	199C 310.1C 8521G 16519C	73G 199C 263G 310.1C 709A 750G 930A 1438G 2706G 4216C 4769G 4917G 5147A 7028T 8521G 8697A 8860G 10463C 11176A 11251G 11719A 11812G 13368A 14233G 14766T 14905A 15326G 15452A 15607G 15928A 16126C 16294T 16296T 16304C 16519C
Eiv014	HV0+195	Ibiza	Modern	-	-	-		72C 195C 263G 750G 1438G 2706G 4769G 7028T 8860G 15326G 16298C	302.1CC 310.1C 513.1GC 4098G 16189C 16267T	72C 195C 263G 302.1CC 310.1C 513.1GC 750G 1438G 2706G 4098G 4769G 7028T 8860G 15326G 16189C 16267T 16298C
Eiv015	T2b	Ibiza	Modern	-	-	-	1888A	73G 263G 709A 750G 930A 1438G 2706G 4216C 4769G 4917G 5147A 7028T 8697A 8860G 10463C 11251G 11719A 11812G 13368A 14233G 14766T 14905A 15326G 15452A 15607G 15928A 16126C 16294T 16296T 16304C	310.1C 8277C 13150T 16184T 16519C	73G 263G 310.1C 709A 750G 930A 1438G 2706G 4216C 4769G 4917G 5147A 7028T 8277C 8697A 8860G 10463C 11251G 11719A 11812G 13150T 13368A 14233G 14766T 14905A 15326G 15452A 15607G 15928A 16126C 16184T 16294T 16296T 16304C 16519C
Eiv016	L2c	Ibiza	Modern	-	-	-	93G 198T	73G 146C 150T 152C 182T 195C 263G 325T 680C 709A 750G 769A 1018A 1438G 1442A 2332T 2416C 2706G 3200A 3594T 4104G 4769G 7028T 7256T 7521A 7624A 8206A 8701G 8860G 9221G 9540C 10115C 10398G 10873C 11719A 11944C 12236A 12705T 13590A 13650T 13928C 13958C 14766T 15110A 15217A 15301A 15326G 15849T 16223T 16278T 16311C! 16390A	310.1C 514d 515d 4050T 4452C 5082C 8274T 12771A 15310C 16177G 16519C	73G 146C 150T 152C 182T 195C 263G 310.1C 325T 514d 515d 680C 709A 750G 769A 1018A 1438G 1442A 2332T 2416C 2706G 3200A 3594T 4050T 4104G 4452C 4769G 5082C 7028T 7256T 7521A 7624A 8206A 8274T 8701G 8860G 9221G 9540C 10115C 10398G 10873C 11719A 11944C 12236A 12705T 12771A 13590A 13650T 13928C 13958C 14766T 15110A 15217A 15301A 15310C 15326G 15849T 16177G 16223T 16278T 16390A 16519C
Fer111	T2b3	Ibiza	Modern	-	-	-	1888A	73G 263G 709A 750G 930A 1438G 2706G 4216C 4769G 4917G 5147A 7028T 8697A 8860G 10463C 10750G 11251G 11719A 11812G 13368A 14233G 14766T 14905A 15326G 15452A 15607G 15928A 16126C 16294T 16296T 16304C	310.1C 1719A 3357C 3531A 9803G 11744T 11962G 15598T 16169T 16519C	73G 263G 310.1C 709A 750G 930A 1438G 1719A 2706G 3357C 3531A 4216C 4769G 4917G 5147A 7028T 8697A 8860G 9803G 10463C 10750G 11251G 11719A 11744T 11812G 11962G 13368A 14233G 14766T 14905A 15326G 15452A 15598T 15607G 15928A 16126C 16169T 16294T 16296T 16304C 16519C
Gus203	K1a4a1	Ibiza	Modern	-	-	-	16093C	73G 263G 497T 750G 1189C 1438G 1811G 2706G 3480G 4769G 6260A 7028T 8860G 9055A 9698C 10398G 10550G 11299C 11467G 11485C 11719A 11840T 12308G 12372A 13740C 14167T 14766T 14798C 15326G 16224C 16311C	310.1C 513.1GCAC 4562G 11252G 16519C	73G 263G 310.1C 497T 513.1GCAC 750G 1189C 1438G 1811G 2706G 3480G 4562G 4769G 6260A 7028T 8860G 9055A 9698C 10398G 10550G 11252G 11299C 11467G 11485C 11719A 11840T 12308G 12372A 13740C 14167T 14766T 14798C 15326G 16224C 16311C 16519C
Gus204	J2b1a	Ibiza	Modern	-	-	-		73G 150T 152C 263G 295T 489C 750G 1438G 2706G 4216C 4769G 5633T 7028T 7476T 8860G 10172A 10398G 11251G 11719A 12612G 13708A 14766T 15257A 15326G 15452A 15812A 16069T 16126C 16193T 16278T	302.1C 310.1C 11152C 12279T 15313C	73G 150T 152C 263G 295T 302.1C 310.1C 489C 750G 1438G 2706G 4216C 4769G 5633T 7028T 7476T 8860G 10172A 10398G 11152C 11251G 11719A 12279T 12612G 13708A 14766T 15257A 15313C 15326G 15452A 15812A 16069T 16126C 16193T 16278T
Sla132	H14b	Ibiza	Modern	-	-	-	152C	263G 750G 1438G 3197C 4769G 7645C 8860G 10217G 15326G	143A 302.1CC 310.1C 7748G 8310C 8943T 13466A 16270T	143A 263G 302.1CC 310.1C 750G 1438G 3197C 4769G 7645C 7748G 8310C 8860G 8943T 10217G 13466A 15326G 16270T
MS10612	H3 + 152	Puig de Molins, Ibiza	3rd - 2nd c BCE	100	40.6547	0.0008941		152C 263G 750G 1438G 4769G 6776C 8860G 15326G	310.1C 16519C	152C 263G 310.1C 750G 1438G 4769G 6776C 8860G 15326G 16519C
MS10613	U4a	Puig de Molins, Ibiza	4th c BCE	99.2	5.61681	0.0171749	12372A 16356C	73G 195C 263G 499A 750G 1438G 1811G 2706G 4646C 4769G 5999C 6047G 7028T 8818T 8860G 11332T 11467G 11719A 12308G 14620T 14766T 15326G 15693C	4088T 6197T 8857A 9211T 9212T 9227T 12436T 12587G 16519C	73G 195C 263G 499A 750G 1438G 1811G 2706G 4088T 4646C 4769G 5999C 6047G 6197T 7028T 8818T 8857A 8860G 9211T 9212T 9227T 11332T 11467G 11719A 12308G 12436T 12587G 14620T 14766T 15326G 15693C 16519C
MS10614	T2b	Ca's Moli, Ibiza	361-178 cal BCE	100	139.573	0.0044663		73G 263G 709A 750G 930A 1438G 1888A 2706G 4216C 4769G 4917G 5147A 7028T 8697A 8860G 10463C 11251G 11719A 11812G 13368A 14233G 14766T 14905A 15326G 15452A 15607G 15928A 16126C 16294T 16296T 16304C	310.1C 16519C	73G 263G 310.1C 709A 750G 930A 1438G 1888A 2706G 4216C 4769G 4917G 5147A 7028T 8697A 8860G 10463C 11251G 11719A 11812G 13368A 14233G 14766T 14905A 15326G 15452A 15607G 15928A 16126C 16294T 16296T 16304C 16519C
MS10616	H1 + 152	Puig de Molins, Ibiza	Early Roman	99.9	18.6375	0.0174345		152C 263G 750G 1438G 3010A 4769G 8860G 15326G	310.1C 16207G 16519C 16526A	152C 263G 310.1C 750G 1438G 3010A 4769G 8860G 15326G 16207G 16519C 16526A
MS10617	U5b3	Puig de Molins, Ibiza	5th - 4th c BCE	99.9	12.0362	0.0109457		73G 150T 228A 263G 750G 1438G 2706G 3197C 4769G 7028T 7226A 7768G 8860G 9477A 11467G 11719A 12308G 12372A 13617C 14182C 14766T 15326G 16192T 16270T 16304C	310.1C 3943G 4065G 16234T	73G 150T 228A 263G 310.1C 750G 1438G 2706G 3197C 3943G 4065G 4769G 7028T 7226A 7768G 8860G 9477A 11467G 11719A 12308G 12372A 13617C 14182C 14766T 15326G 16192T 16234T 16270T 16304C
MS10619	H1c	Puig de Molins, Ibiza	5th - 4th c BCE	100	17.4834	0.0106004		263G 477C 750G 1438G 3010A 4769G 8860G 15326G	310.1C 15655G 16519C	263G 310.1C 477C 750G 1438G 3010A 4769G 8860G 15326G 15655G 16519C
MS10620	J1c3g	Puig de Molins, Ibiza	4th c BCE	96.3	3.87096	0.0539312	73G 228A 295T 7028T	185A 263G 462T 489C 750G 1438G 2706G 3010A 4216C 4769G 8860G 9755A 10398G 11251G 11719A 12612G 13708A 13934T 14766T 14798C 15326G 15452A 16069T 16126C	3077T 3298T 4585T 6808A 6810A 7402T 7404T 7406T 9071T 9209A 10000A 10208C 11005T 11014T 11093A 12067T 12976T 13131T 13150T 13530T 13662T 14244d 14245d 14246d 14247d 14247.1TTTT 15337T	185A 263G 462T 489C 750G 1438G 2706G 3010A 3077T 3298T 4216C 4585T 4769G 6808A 6810A 7402T 7404T 7406T 8860G 9071T 9209A 9755A 10000A 10208C 10398G 11005T 11014T 11093A 11251G 11719A 12067T 12612G 12976T 13131T 13150T 13530T 13662T 13708A 13934T 14244d 14245d 14246d 14247d 14247.1TTTT 14766T 14798C 15326G 15337T 15452A 16069T 16126C
MS10622	H3	Puig de Molins, Ibiza	4th c BCE	100	29.3584	0.0038769		263G 750G 1438G 4769G 6776C 8860G 15326G	150T 310.1C 438T 8251A 11936T 14577C 16172C 16519C	150T 263G 310.1C 438T 750G 1438G 4769G 6776C 8251A 8860G 11936T 14577C 15326G 16172C 16519C
MS10589	K1a1b1	Ca Na Costa, Formentera	900-750 BCE	90.62	3.552	0.140175	4769G 7028T 10398G 11299C 12372A 14167T 16093C 16311C	73G 114T 263G 497T 750G 1189C 1438G 1811G 2706G 3480G 8860G 9055A 9698C 10550G 11467G 11470G 11719A 11914A 12308G 14766T 14798C 15326G 15924G 16224C	315.1C 10523N 16519C	73G 114T 263G 315.1C 497T 750G 1189C 1438G 1811G 2706G 3480G 8860G 9055A 9698C 10523N 10550G 11467G 11470G 11719A 11914A 12308G 14766T 14798C 15326G 15924G 16224C 16519C

## Sheet: S Table 2
Table S2: Mapping statistics for shotgun sequenced individual MS10614
Total no. reads	No. reads post trim/filter	No. uniquely mapped reads	Mean read length (mapped reads)	Endogenous content (%)	Clonality	Damage 1st base 3’	Damage 1st base 5’	No. sex chromosome reads	No. mtDNA reads	Total number of overlapping SNPs with comparative data sets in analysis
64391770	16594545	7889277	92	0.1225	0.6177	0.2	0.19	658287	10590	119316

## Sheet: S Table  3
Table S3: Previously published mitogenome data used in network analysis shown in Figure 1. All accession numbers correlate to GenBank accessions, with the exception of numbers highlighted with * which can be accessed from the European Nucleotide Archive.
Sequence	Haplogroup	Age/Date (cal BP)	Country	Site/context	GenBankID*	Reference
MS10560	T2b3+151	4th-1st c BCE	Lebanon	Bey197 Context 302	KY797250	Matisoo-Smith et al 2018
MS10562	H	539-330 BCE	Lebanon	Bey198 Cxt 529	KY797251	Matisoo-Smith et al 2018
MS10564	H1c	539-330 BCE	Lebanon	Bey198 Cxt 644	KY797252	Matisoo-Smith et al 2018
MS10565	R0a2n	539-330 BCE	Lebanon	Bey198 Cxt 5048	KY797253	Matisoo-Smith et al 2018
MS10575	H34	~1800 BCE	Lebanon	FAD10 290/305 434	KY797254	Matisoo-Smith et al 2018
MS10577	H5d	early 5th c BCE	Sardinia	Monte Sirai Tomb 351	KY797255	Matisoo-Smith et al 2018
MS10578	N1b1a5	end of 5th c BCE	Sardinia	Monte Sirai Tomb 344	KY797256	Matisoo-Smith et al 2018
MS10579	J1c+16261+189	end of 5th c BCE	Sardinia	Monte Sirai Tomb 352	KY797257	Matisoo-Smith et al 2018
MS10580	J1c+16261+189	end of 5th c BCE	Sardinia	Monte Sirai Tomb 358	KY797258	Matisoo-Smith et al 2018
MS10581	W5	end of 5th c BCE	Sardinia	Monte Sirai Tomb 355	KY797259	Matisoo-Smith et al 2018
MS10582	H3	end of 6th c BCE	Sardinia	Monte Sirai Tomb 346	KY797260	Matisoo-Smith et al 2018
MS10584	H+16311	5th c BC	Sardinia	Monte Sirai Tomb 349	KY797261	Matisoo-Smith et al 2018
MS10585	H1e1a6	end of 5th c BCE	Sardinia	Monte Sirai Burial 347	KY797262	Matisoo-Smith et al 2018
MS10587	X2b+226	end of 5th c BCE	Sardinia	Monte Sirai Tomb 354	KY797263	Matisoo-Smith et al 2018
MS10588	H1bn	end of 5th c BCE	Sardinia	Monte Sirai Tomb 357	KY797264	Matisoo-Smith et al 2018
MA100	T2c1d	4800-4450	Sardinia	Scab’e Arriu M	KY399143	Olivieri et al 2017
MA104	K1a	4520-4410	Sardinia	Bingia’ e Monti	KY399144	Olivieri et al 2017
MA108	HV0j	4420-4260	Sardinia	Pardu Jossu	KY399145	Olivieri et al 2017
MA110	T2b3	3170-3000	Sardinia	Ingurtosu Mannu	KY399146	Olivieri et al 2017
MA112	V	3210-3010	Sardinia	Is Arutas	KY399147	Olivieri et al 2017
MA115	H3	3330-3080	Sardinia	Mont ’e Prama	KY399148	Olivieri et al 2017
MA138	H5a	3180-3000	Sardinia	Is Arutas	KY399149	Olivieri et al 2017
MA73	J2b1a	6180-5950	Sardinia	S'isteridolzu	KY399150	Olivieri et al 2017
MA74	J1c3	6190-6000	Sardinia	S'isteridolzu	KY399151	Olivieri et al 2017
MA76	H1	6190-5960	Sardinia	Noeddale	KY399152	Olivieri et al 2017
MA77	H1e1	5650-5490	Sardinia	Noeddale	KY399153	Olivieri et al 2017
MA78	H3	4090-3900	Sardinia	Su Asedazzu	KY399154	Olivieri et al 2017
MA79	U5b2b3	6180-5930	Sardinia	Longu Fresu	KY399155	Olivieri et al 2017
MA81	K1b1b1	3970-3720	Sardinia	Su Cannisoni	KY399156	Olivieri et al 2017
MA82	H1	3550-3380	Sardinia	Su Cannisoni	KY399157	Olivieri et al 2017
MA85	H1e1a	3970-3830	Sardinia	Stampu Erdi	KY399158	Olivieri et al 2017
MA86	U5b2a	4090-3890	Sardinia	Monte Gastea	KY399159	Olivieri et al 2017
MA87	J2b1a	3140-2870	Sardinia	Asedazzu	KY399160	Olivieri et al 2017
MA88	U5b2b5	4300-4010	Sardinia	Su Asedazzu	KY399161	Olivieri et al 2017
MA89	K1b1a1	5320-5060	Sardinia	Cannas di Sotto Tomb 12	KY399162	Olivieri et al 2017
MA92	J2a1a1	4790-4440	Sardinia	Seddas de Daga	KY399163	Olivieri et al 2017
Fumane2	R	38500-41110	Italy	Grotta di Fumane	KP718913.1	Benazzi et al 2015
Oberkassel998	U5b1	13870-14170	Germany	Oberkassel	KC521457.1	Fu et al 2013
Bla20	U5a2c3	10594-10710	Germany	Blatterhohle	KF523407.1	Bollongino et al 2013
La_Brana_1	U5b2c1	7690-7940	Spain	La Brana	JX186998.1	Sanchez-Quinto et al 2012
Iboussieres25-1	U5b2a	Late Glacial	France	Aven des Iboussieres	KU534981.1	Posth et al 2016
Falkenstein	U5b2a	Holocene	Germany	Swabian Jura	KU534980.1	Posth et al 2016
HohlensteinStadel	U5b2c1	Holocene	Germany	Swabian Jura	KU534979.1	Posth et al 2016
Ranchot88	U5b1	Holocene	France	France Jura	KU534978.1	Posth et al 2016
BerryAuBac1	U5b1a	Holocene	France	Paris Basin	KU534977.1	Posth et al 2016
Iboussieres31-2	U5b1	Late Glacial	France	Aven des Iboussieres	KU534976.1	Posth et al 2016
CuiryLesChaudardes1	U5b1b	Holocene	France	Paris Basin	KU534975.1	Posth et al 2016
Ofnet	U5b1d1	Holocene	Germany	Swabian Jura	KU534974.1	Posth et al 2016
Bockstein	U5b1d1	Holocene	Germany	Swabian Jura	KU534973.1	Posth et al 2016
Iboussieres39	U5b2b	Late Glacial	France	Aven des Iboussieres	KU534972.1	Posth et al 2016
Rochedane	U5b2b	Late Glacial	France	France Jura	KU534971.1	Posth et al 2016
Paglicci108	U2'3'4'7'8'9	preLGM	Italy	Paglicci	KU534968.1	Posth et al 2016
HohleFels49	U8a	postLGM	Germany	Swabian Jura	KU534964.1	Posth et al 2016
HohleFels79	U8a	postLGM	Germany	Swabian Jura	KU534962.1	Posth et al 2016
HohleFels10	U8a	postLGM	Germany	Swabian Jura	KU534961.1	Posth et al 2016
Burkhardtshohle	U8a	postLGM	Germany	Swabian Jura	KU534960.1	Posth et al 2016
MareuilLesMeaux1	U5a2	Holocene	France	Paris Basin	KU534959.1	Posth et al 2016
LesCloseaux3	U5a2	Holocene	France	Paris Basin	KU534958.1	Posth et al 2016
Rigney1	U2'3'4'7'8'9	postLGM	France	France Jura	KU534957.1	Posth et al 2016
Paglicci133	U8c	preLGM	Italy	Paglicci	KU534956.1	Posth et al 2016
Felsdach	U5a2c	Holocene	Germany	Swabian Jura	KU534954.1	Posth et al 2016
LaRochette	M	preLGM	France	La Rochette	KU534951.1	Posth et al 2016
Paglicci71	U5b2b	postLGM	Italy	Paglicci	KU534950.1	Posth et al 2016
Brillenhohle	U8a	postLGM	Germany	Swabian Jura	KU534947.1	Posth et al 2016
Sidon Burial 54	N1a3a	3700yBP	Lebanon	Sidon	ERS1790733*	Haber et al 2017
Sidon Burial 63	HV1b1	3650yBP	Lebanon	Sidon	ERS1790732*	Haber et al 2017
Sidon Burial 65	K1a2	3650yBP	Lebanon	Sidon	ERS1790730*	Haber et al 2017
Sidon Burial 75	R2	3750yBP	Lebanon	Sidon	ERS1790731*	Haber et al 2017
Sidon Burial 46	H1bc	3750yBP	Lebanon	Sidon	ERS1790729*	Haber et al 2017
MS10148	U5b2c1	Late 6th century BCE	Tunisia	Carthage	KT605574	Matisoo-Smith et al 2016
MOR01	H1	Modern	Morocco		MG182024	Font-Porterias et al 2018
MOR02	K1a3a	Modern	Morocco		MG182025	Font-Porterias et al 2018
BMOR01	U5b1	Modern	Morocco		MG182026	Font-Porterias et al 2018
BMOR02	M1b2a	Modern	Morocco		MG182027	Font-Porterias et al 2018
ALG01	L3e2b1	Modern	Algeria		MG182028	Font-Porterias et al 2018
ALG02	W1	Modern	Algeria		MG182029	Font-Porterias et al 2018
BZEN01	L2a1a	Modern	Algeria		MG182030	Font-Porterias et al 2018
BZEN02	HV0	Modern	Algeria		MG182031	Font-Porterias et al 2018
TUN01	T1a2a	Modern	Tunisia		MG182032	Font-Porterias et al 2018
TUN02	T2b	Modern	Tunisia		MG182033	Font-Porterias et al 2018
BTUN01	K1a1b1	Modern	Tunisia		MG182034	Font-Porterias et al 2018
BTUN02	K1a1b1	Modern	Tunisia		MG182035	Font-Porterias et al 2018
LIB01	R0a2c	Modern	Libya		MG182036	Font-Porterias et al 2018
EGY01	J2a2	Modern	Egypt		MG182037	Font-Porterias et al 2018
EGY02	H14a	Modern	Egypt		MG182038	Font-Porterias et al 2018

## Sheet: S Table 4
Table S4: Population data used in mitochondrial DNA network analyses in Figures 2a and 2b. * Includes categories Ancient Central, South East, South West and North East Iberia in 156bp network
Population	Author and Year	Sequence length (bp)	Genbank accession numbers
Ancient Iberia*	Szecsenyi-Nagy et al. 2017	383	KY446554-KY446703
Ancient Lebanon	Matisoo-Smith et al. 2018	Complete mitogenome	KY797250-KY797254
Ancient Sardinia	Matisoo-Smith et al. 2018	Complete mitogenome	KY797255-KY797264
Modern Lebanon	Matisoo-Smith et al. 2018	Complete mitogenome	KY797163-KY797249
Modern Spain	Alvarez-Iglesias et al. 2009	Complete mitogenome	FJ527772-FJ527779
Modern Spain	Garcia et al. 2011	Complete mitogenome	GQ888723-GQ888731
Ancient Majorca	Simon et al. 2017	156	KT026124-KT026160
Ancient Minorca	Simon et al. 2017	156	KT026161-KT026192

## Sheet: S Table 5
Table S5: D-statistics between the Ibizan Phoenician (MS10614) and Neolithic aged and Mbuti populations.
Pop1	Pop2	Pop3	Pop4	D-stat	Z	BABA	ABBA	# SNPs
IbizaPho	Anatolia_Neolithic	Europe_EN	Mbuti	-0.006175	-7.19	3008	3254	39941
IbizaPho	Europe_EN	Anatolia_Neolithic	Mbuti	-0.00607	-7.082	3012	3254	39941
IbizaPho	Iberia_EN	Europe_EN	Mbuti	-0.006366	-6.793	2921	3169	38988
IbizaPho	Iberia_MN	Iberia_Chalcolithic	Mbuti	-0.007661	-6.485	2559	2822	34426
IbizaPho	Iberia_EN	Anatolia_Neolithic	Mbuti	-0.006234	-6.461	2926	3169	38991
IbizaPho	Iberia_EN	Iberia_Chalcolithic	Mbuti	-0.007393	-6.249	2580	2837	34752
IbizaPho	Iberia_EN	Iberia_MN	Mbuti	-0.007664	-6.2	2805	3095	37877
IbizaPho	Iberia_MN	Europe_EN	Mbuti	-0.00551	-6.088	2888	3099	38298
IbizaPho	Iberia_MN	Iberia_EN	Mbuti	-0.007216	-6.032	2822	3095	37877
IbizaPho	Iberia_Chalcolithic	Europe_EN	Mbuti	-0.005345	-5.75	2657	2844	35080
IbizaPho	Europe_EN	Iberia_Chalcolithic	Mbuti	-0.006075	-5.731	2631	2844	35080
IbizaPho	Europe_MNChL	Iberia_MN	Mbuti	-0.006533	-5.633	2921	3172	38288
IbizaPho	Anatolia_Neolithic	Levant_N	Mbuti	-0.006971	-5.586	2253	2467	30623
IbizaPho	Europe_EN	Iberia_EN	Mbuti	-0.005834	-5.51	2942	3169	38988
IbizaPho	Anatolia_Neolithic	Iberia_EN	Mbuti	-0.00586	-5.451	2940	3169	38991
IbizaPho	Iberia_MN	Anatolia_Neolithic	Mbuti	-0.005211	-5.404	2893	3093	38297
IbizaPho	Iberia_Chalcolithic	Iberia_EN	Mbuti	-0.0062	-5.27	2621	2837	34752
IbizaPho	Iberia_Chalcolithic	Iberia_MN	Mbuti	-0.006312	-5.229	2605	2822	34426
IbizaPho	Europe_EN	Levant_N	Mbuti	-0.006507	-5.195	2261	2461	30623
IbizaPho	Europe_MNChL	Europe_EN	Mbuti	-0.004436	-5.128	3083	3261	39940
IbizaPho	Europe_EN	Iberia_MN	Mbuti	-0.005281	-4.889	2897	3099	38298
IbizaPho	Europe_MNChL	Iberia_Chalcolithic	Mbuti	-0.005475	-4.779	2688	2880	35076
IbizaPho	Europe_MNChL	Iberia_EN	Mbuti	-0.005405	-4.713	2995	3205	38980
IbizaPho	Europe_MNChL	Anatolia_Neolithic	Mbuti	-0.004185	-4.696	3091	3258	39946
IbizaPho	Anatolia_Neolithic	Iberia_Chalcolithic	Mbuti	-0.004986	-4.612	2654	2829	35081
IbizaPho	Iberia_Chalcolithic	Anatolia_Neolithic	Mbuti	-0.004373	-4.593	2675	2829	35081
IbizaPho	Anatolia_Neolithic	Iberia_MN	Mbuti	-0.004958	-4.516	2903	3093	38297
IbizaPho	Iberia_EN	Levant_N	Mbuti	-0.006392	-4.346	2225	2418	30328
IbizaPho	Iberia_Chalcolithic	Levant_N	Mbuti	-0.005878	-4.213	2149	2319	28988
IbizaPho	Levant_BA	Levant_N	Mbuti	-0.005877	-3.729	2074	2236	27531
IbizaPho	Iberia_MN	Levant_N	Mbuti	-0.005169	-3.593	2243	2398	30093
IbizaPho	Europe_MNChL	Levant_N	Mbuti	-0.004799	-3.374	2324	2471	30622
IbizaPho	Natufian	Levant_N	Mbuti	-0.00725	-3.257	1209	1325	15992
IbizaPho	Europe_BA	Iberia_Chalcolithic	Mbuti	-0.003241	-3.024	2702	2815	35077
IbizaPho	Iberia_Mesolithic	Iberia_MN	Mbuti	-0.004609	-3.02	2565	2715	32722
IbizaPho	Europe_BA	Europe_EN	Mbuti	-0.002245	-2.673	3106	3195	39917
IbizaPho	Levant_N	Anatolia_Neolithic	Mbuti	-0.003085	-2.67	2372	2467	30623
IbizaPho	Iberia_BA	Iberia_MN	Mbuti	-0.005038	-2.405	1129	1203	14751
IbizaPho	Iberia_BA	Iberia_EN	Mbuti	-0.004924	-2.383	1145	1219	14998
IbizaPho	Europe_BA	Iberia_MN	Mbuti	-0.002508	-2.311	2971	3067	38289
IbizaPho	Iberia_Mesolithic	Iberia_Chalcolithic	Mbuti	-0.003627	-2.306	2311	2418	29442
IbizaPho	Levant_N	Europe_EN	Mbuti	-0.002588	-2.277	2381	2461	30623
IbizaPho	Sidon_BA	Levant_N	Mbuti	-0.002908	-2.043	2364	2453	30626
IbizaPho	Levant_N	Iberia_Chalcolithic	Mbuti	-0.002816	-2.011	2237	2319	28988
IbizaPho	Iberia_BA	Anatolia_Neolithic	Mbuti	-0.003322	-1.953	1176	1227	15334
IbizaPho	Europe_BA	Iberia_EN	Mbuti	-0.002042	-1.93	3028	3108	38974
IbizaPho	Europe_BA	Anatolia_Neolithic	Mbuti	-0.001627	-1.886	3119	3184	39920
IbizaPho	IBS_1000g	Iberia_Chalcolithic	Mbuti	-0.00186	-1.785	2724	2789	35081
IbizaPho	Europe_LNBA	Iberia_Chalcolithic	Mbuti	-0.001938	-1.747	2732	2800	35081
IbizaPho	Europe_LNBA	Iberia_MN	Mbuti	-0.001868	-1.707	2987	3058	38297
IbizaPho	IBS_1000g	Iberia_MN	Mbuti	-0.001683	-1.615	2985	3049	38298
IbizaPho	Iberia_BA	Iberia_Chalcolithic	Mbuti	-0.003309	-1.575	1040	1085	13573
IbizaPho	Iberia_BA	Europe_EN	Mbuti	-0.002522	-1.525	1181	1220	15335
IbizaPho	Europe_LNBA	Europe_EN	Mbuti	-0.001227	-1.455	3131	3180	39944
IbizaPho	IBS_1000g	Europe_EN	Mbuti	-0.001158	-1.448	3121	3168	39951
IbizaPho	Iberia_BA	Levant_N	Mbuti	-0.003431	-1.329	908	949	11982
IbizaPho	Armenia_NBA	Levant_N	Mbuti	-0.001725	-1.277	2348	2401	30501
IbizaPho	IBS_1000g	Iberia_EN	Mbuti	-0.00128	-1.239	3042	3092	38991
IbizaPho	Europe_BA	Levant_N	Mbuti	-0.001548	-1.22	2345	2393	30620
IbizaPho	Iran_recent	Levant_N	Mbuti	-0.001788	-0.92	1922	1967	25016
IbizaPho	Levant_BA	Anatolia_Neolithic	Mbuti	-0.00099	-0.919	2529	2560	32194
IbizaPho	IBS_1000g	Anatolia_Neolithic	Mbuti	-0.000738	-0.899	3132	3162	39957
IbizaPho	Nordic_NBA	Iberia_MN	Mbuti	-0.001128	-0.887	2943	2985	37595
IbizaPho	Levant_N	Iberia_EN	Mbuti	-0.001198	-0.833	2382	2418	30328
IbizaPho	Nordic_NBA	Iberia_Chalcolithic	Mbuti	-0.000988	-0.776	2731	2765	34644
IbizaPho	Levant_N	Iberia_MN	Mbuti	-0.0011	-0.766	2365	2398	30093
IbizaPho	Iran_recent	Europe_EN	Mbuti	-0.000971	-0.765	2253	2281	28598
IbizaPho	Natufian	Anatolia_Neolithic	Mbuti	-0.001183	-0.751	1423	1445	17991
IbizaPho	Europe_LNBA	Iberia_EN	Mbuti	-0.000788	-0.731	3061	3092	38986
IbizaPho	Sidon_BA	Anatolia_Neolithic	Mbuti	-0.000639	-0.674	3168	3194	39957
IbizaPho	Nordic_NBA	Iberia_EN	Mbuti	-0.00083	-0.67	3010	3042	38188
IbizaPho	IBS_1000g	Levant_N	Mbuti	-0.000756	-0.631	2359	2382	30626
IbizaPho	Armenia_NBA	Anatolia_Neolithic	Mbuti	-0.000565	-0.626	3095	3118	39306
IbizaPho	Nordic_NBA	Europe_EN	Mbuti	-0.000596	-0.595	3071	3095	38968
IbizaPho	Europe_LNBA	Anatolia_Neolithic	Mbuti	-0.000508	-0.587	3149	3169	39948
IbizaPho	Iran_recent	Iberia_Chalcolithic	Mbuti	-0.000858	-0.551	2181	2205	27649
IbizaPho	Armenia_NBA	Europe_EN	Mbuti	-0.000465	-0.531	3093	3112	39304
IbizaPho	Iran_recent	Anatolia_Neolithic	Mbuti	-0.000695	-0.526	2256	2276	28599
IbizaPho	Europe_LNBA	Levant_N	Mbuti	-0.00052	-0.409	2377	2393	30625
IbizaPho	Lebanon_modern	Levant_N	Mbuti	-0.000394	-0.322	2383	2395	30626
IbizaPho	Levant_BA	Europe_EN	Mbuti	-0.000306	-0.29	2535	2545	32193
IbizaPho	Sidon_BA	Europe_EN	Mbuti	-0.000126	-0.136	3178	3184	39951
IbizaPho	Iran_recent	Iberia_MN	Mbuti	-0.000105	-0.067	2242	2245	28292
IbizaPho	Nordic_NBA	Levant_N	Mbuti	-3.8e-05	-0.025	2349	2351	30327
IbizaPho	Nordic_NBA	Anatolia_Neolithic	Mbuti	1.5e-05	0.015	3086	3085	38968
IbizaPho	Levant_BA	Iberia_Chalcolithic	Mbuti	3.5e-05	0.027	2420	2419	30643
IbizaPho	Jew_Tunisian	Levant_N	Mbuti	0.00013	0.106	2385	2381	30626
IbizaPho	Armenia_NBA	Iberia_Chalcolithic	Mbuti	0.000129	0.113	2753	2748	34913
IbizaPho	Natufian	Iberia_Chalcolithic	Mbuti	0.000243	0.127	1360	1356	17130
IbizaPho	Natufian	Europe_EN	Mbuti	0.000272	0.169	1431	1426	17989
IbizaPho	Sidon_BA	Iberia_EN	Mbuti	0.000287	0.248	3108	3097	38991
IbizaPho	Iran_recent	Iberia_EN	Mbuti	0.000425	0.266	2256	2244	28446
IbizaPho	Iberia_Mesolithic	Iberia_EN	Mbuti	0.000515	0.347	2682	2664	33277
IbizaPho	Sidon_BA	Iberia_MN	Mbuti	0.000441	0.37	3056	3039	38298
IbizaPho	Iberia_Mesolithic	Europe_EN	Mbuti	0.000468	0.394	2739	2723	34033
IbizaPho	Iberia_Mesolithic	Levant_N	Mbuti	0.000888	0.463	1997	1974	25250
IbizaPho	Levant_BA	Iberia_EN	Mbuti	0.000662	0.502	2527	2506	31918
IbizaPho	Russia_N	Iberia_Chalcolithic	Mbuti	0.000607	0.561	2786	2765	35081
IbizaPho	Armenia_NBA	Iberia_MN	Mbuti	0.00066	0.582	2996	2971	37896
IbizaPho	Natufian	Iberia_MN	Mbuti	0.001235	0.617	1417	1395	17713
IbizaPho	Levant_BA	Iberia_MN	Mbuti	0.000841	0.627	2513	2486	31689
IbizaPho	Armenia_NBA	Iberia_EN	Mbuti	0.000704	0.629	3046	3019	38516
IbizaPho	Natufian	Iberia_EN	Mbuti	0.001295	0.65	1429	1406	17833
IbizaPho	Iran_N	Levant_N	Mbuti	0.001116	0.776	2396	2362	30223
IbizaPho	Russia_N	Iberia_MN	Mbuti	0.00097	0.904	3055	3018	38298
IbizaPho	Lebanon_modern	Anatolia_Neolithic	Mbuti	0.000928	1.117	3184	3146	39957
IbizaPho	Jew_Tunisian	Anatolia_Neolithic	Mbuti	0.00105	1.255	3179	3137	39957
IbizaPho	Lebanon_modern	Europe_EN	Mbuti	0.001129	1.403	3184	3138	39951
IbizaPho	Russia_N	Levant_N	Mbuti	0.001816	1.464	2412	2356	30626
IbizaPho	Sidon_BA	Iberia_Chalcolithic	Mbuti	0.001802	1.497	2808	2744	35081
IbizaPho	Russia_N	Europe_EN	Mbuti	0.001251	1.507	3193	3143	39951
IbizaPho	Jew_Tunisian	Iberia_Chalcolithic	Mbuti	0.001657	1.551	2789	2731	35081
IbizaPho	Lebanon_modern	Iberia_EN	Mbuti	0.001633	1.569	3114	3050	38991
IbizaPho	Jew_Tunisian	Europe_EN	Mbuti	0.001333	1.632	3180	3126	39951
IbizaPho	Jew_Tunisian	Iberia_EN	Mbuti	0.001753	1.664	3111	3043	38991
IbizaPho	Jew_Tunisian	Iberia_MN	Mbuti	0.001876	1.743	3058	2987	38298
IbizaPho	Russia_N	Iberia_EN	Mbuti	0.001872	1.756	3123	3050	38991
IbizaPho	Lebanon_modern	Iberia_MN	Mbuti	0.001903	1.813	3067	2995	38298
IbizaPho	Lebanon_modern	Iberia_Chalcolithic	Mbuti	0.002081	1.967	2803	2730	35081
IbizaPho	Iberia_Mesolithic	Anatolia_Neolithic	Mbuti	0.002376	1.991	2764	2683	34038
IbizaPho	Russia_N	Anatolia_Neolithic	Mbuti	0.002108	2.48	3210	3126	39957
IbizaPho	Iran_N	Iberia_Chalcolithic	Mbuti	0.003608	3.075	2809	2685	34508
IbizaPho	Iran_N	Iberia_EN	Mbuti	0.004516	3.721	3100	2930	37659
IbizaPho	Iran_N	Europe_EN	Mbuti	0.003621	3.893	3140	3001	38294
IbizaPho	Iran_N	Iberia_MN	Mbuti	0.004702	3.981	3047	2872	37110
IbizaPho	Iran_N	Anatolia_Neolithic	Mbuti	0.003823	4.041	3148	3001	38297
IbizaPho	Tunisian	Levant_N	Mbuti	0.008474	6.872	2561	2301	30626
IbizaPho	Tunisian	Iberia_EN	Mbuti	0.01021	9.664	3337	2939	38991
IbizaPho	Tunisian	Iberia_MN	Mbuti	0.010443	9.693	3288	2888	38298
IbizaPho	Tunisian	Iberia_Chalcolithic	Mbuti	0.010544	9.716	3000	2630	35081
IbizaPho	Tunisian	Anatolia_Neolithic	Mbuti	0.010244	11.98	3424	3015	39957
IbizaPho	Tunisian	Europe_EN	Mbuti	0.010332	12.484	3425	3012	39951
